# Supplementary material for: Effects of chronic kidney disease on complications and mortality after fracture surgery
Source: Perioper Med (Lond). 2025 Mar 22;14:34. doi: 10.1186/s13741-025-00514-y (PMC11929312; doi:10.1186/s13741-025-00514-y)
Supplement: Supplementary file 3 — Supplementary Material 3. [file 13741_2025_514_MOESM3_ESM.zip]

Archive with 6 entries (6 files):
- __MACOSX/._Table S1∩╝ÜStudy Quality Assessment.docx
- NOS MANUAL.pdf
- __MACOSX/._NOS MANUAL.pdf
- NOS NEWCASTLE.pdf
- __MACOSX/._NOS NEWCASTLE.pdf
- __MACOSX/._Search strategy.docx
